# Supplementary material for: Changes in population susceptibility to heat and cold over time: assessing adaptation to climate change
Source: Environ Health. 2016 Mar 8;15(Suppl 1):33. doi: 10.1186/s12940-016-0102-7 (PMC4895245; doi:10.1186/s12940-016-0102-7)
Supplement: Additional file 1: Table S1a. — Features of Studies Examining Changes in Heat and Cold Susceptibility over Time. Table S1b. Results of studies examining the change in heat/cold susceptibility over time. (ZIP 50 kb) [file 12940_2016_102_MOESM1_ESM.zip]

Archive with 2 entries (2 files):
- 1476-069X-15-S1-S7-S1a.docx
- 1476-069X-15-S1-S7-S1b.docx
